# Supplementary material for: Epidemiology and Scenario Simulations of the Middle East Respiratory Syndrome Corona Virus (MERS-CoV) Disease Spread and Control for Dromedary Camels in United Arab Emirates (UAE)
Source: Animals (Basel). 2024 Jan 23;14(3):362. doi: 10.3390/ani14030362 (PMC10854904; doi:10.3390/ani14030362)
Supplement: Supplementary file 1 [file animals-14-00362-s001.zip]

Archive with 1 entries (1 files):
- animals-2677490-supplementary.xlsx
