# Supplementary material for: Epidemiology and Scenario Simulations of the Middle East Respiratory Syndrome Corona Virus (MERS-CoV) Disease Spread and Control for Dromedary Camels in United Arab Emirates (UAE)
Source: Animals (Basel). 2024 Jan 23;14(3):362. doi: 10.3390/ani14030362 (PMC10854904; doi:10.3390/ani14030362)
Supplement: Supplementary file 1 [file animals-14-00362-s001.zip › animals-2677490-supplementary.xlsx]

## Sheet: Production type
Production types	Description	Size (Number of Aniamls)
Camels- kids	Kids camels less than 1 year old	14372
Camels- Young (less than 4 yrs)	Young camels at age 1 to less than 4 years old	21550
Camels- Adults	Adult camels 4 years and older	121817

## Sheet: Disease
Simulate disease progression in units of the production type
Parameter	Distribution
latent period	betaPERT (3.00,7.00,10.00)
Infectious subclinical period	betaPERT (2.00,2.50,3.00)
infectious clinical period	betaPERT (5.00,8.00,10.00)
Immune period	Gaussian (1460.00, 40.00)

## Sheet: Contact spread
Production type combination	Direct contact and Indirect contact
	contact rate (units/unit/day)	Probability of infection transfer	Distance distribution	rational function
Camels_Adults> Camels_Adults	0.1	0.5	BetaPERT ( 0,20,300)	no movement control
Camels_Adults> Camels_less than 4	0.1	0.5	BetaPERT ( 0,20,300)
Camels_Adults> Camels_Kids	0.1	0.5	BetaPERT ( 0,20,300)
Camels_less than 4> Camels_Adults	0.1	0.5	BetaPERT ( 0,20,300)
Camels_less than 4> Camels_less than 4	0.1	0.5	BetaPERT ( 0,20,300)
Camels_less than 4> Camels_Kids	0.1	0.5	BetaPERT ( 0,20,400)
Camels_Kids> Camels_Adults	0.1	0.5	BetaPERT ( 0,20,300)
Camels_Kids> Camels_less than 4	0.1	0.5	BetaPERT ( 0,20,400)
Camels_Kids> Camels_Kids	0.1	0.5	BetaPERT ( 0,20,400)

## Sheet: Detection
	model disease detection in the production type
Probability of observing clinical signs, given the number of days that a unit is clinically infectious
Days	0	3.5
Probability	85	85
Probability of observing death from disease, given the number of days that a unit has been dead from disease
Days	0	3.5
Probability	85	85
Probability of reporting a unit with observed clinical signs, given the number of days since disease was first detected I any unit
Days	0	1	3
Probability	90	100	100
Probability of reporting a unit that is dead from the disease, given the number of days since disease was first detected in any unit
Days	0	1	3
Probability	90	100	100

## Sheet: Tracing
Global tracing options
Conduct tracing for some or all production type
Examine some or all traced units for clinical signs of disease
Perform diagnostic testing for some or all traced herds
Production type	Probability of direct contact trace -forward/back investigations succeeding	Probability of direct contact trace -forward/back investigations succeeding	Deley for carrying out trace investigation	Days before detection (critical period)
Camels- kids	0.8	0.8	uniform (0.00,3.00)	30
Camels- Young (less than 4 yrs)	0.8	0.8	uniform (0.00,3.00)	30
Camels- Adults	0.8	0.8	uniform (0.00,3.00)	30

## Sheet: Exam for clinical signs
Exam and diagnostic testing parameters by production type
Production type	Exam multiplier	Test sensivity	Test specificity	Delay in obtaining test results
Camels- kids	1	0.95	0.95	Uniform (0.00,3.00)
Camels- Young (less than 4 yrs)	1	0.95	0.95	Uniform (0.00,3.00)
Camels- Adults	1	0.95	0.95	Uniform (0.00,3.00)

## Sheet: Zones
Parameters of selected zone
	Restricted Zone	Survillance zone
Trigger by detection	yes	yes
Effect on basline direct movement rate from units of production type	No movement	No additional reduction
Effect on basline indirect movement rate from units of production type	Reduced indirect movement	No additional reduction
Zone Rudius (Km)	1	2
Multiplier for probability of detection	1	1

## Sheet: Vaccination
vaccination Parameters by production type
Production type	Vaccinate units of this production type as part of disease control efforts	Vaccine immune period	Delay in unit immunity (days)	Time between vaccination (days)	Radius of vaccination ring (km)
Camels- kids	Yes	Uniform (1000.00, 1460.00)	14	30	3
Camels- Young (less than 4 yrs)	Yes	Uniform (1000.00, 1460.00)	28	90	3
Camels- Adults	Yes	Uniform (1000.00, 1460.00)	14	30	3

## Sheet: Cost accounting
Track cost of surveillance in zones
Track cost of vaccination
Production type	Cost of surveillance per animal per day		Costs of Vaccination
	Restricted zone	Survillance zone	Cost of site setup (per unit)	Baseline vaccination cost (per animal)	Number of animals that may be vaccinated before the cost increases	Additional cost for each animal vaccinated beyond the threshold (per animal)
Camels- kids	88	37	1975	7	500	4
Camels- Young (less than 4 yrs)	160	74	1975	7	500	4
Camels- Adults	160	74	1975	7	500	4
